# Supplementary material for: Genome Characterization and Phylogenetic Analysis of Scale Drop Disease Virus Isolated from Asian Seabass (Lates calcarifer)
Source: Animals (Basel). 2024 Jul 18;14(14):2097. doi: 10.3390/ani14142097 (PMC11274154; doi:10.3390/ani14142097)
Supplement: Supplementary file 1 [file animals-14-02097-s001.zip]

Archive with 2 entries (2 files):
- Revise_supplementary table.pdf
- Revise_supplementary_figure.pdf
